# Supplementary material for: Insights into the Incidence, Course, and Management of Lithium-Induced Hypothyroidism in Real-World Psychiatric Practice in Italy
Source: Pharmaceuticals (Basel). 2024 Oct 24;17(11):1425. doi: 10.3390/ph17111425 (PMC11597692; doi:10.3390/ph17111425)
Supplement: Supplementary file 1 [file pharmaceuticals-17-01425-s001.zip]

Archive with 1 entries (1 files):
- pharmaceuticals-3193623-supplementary.pdf
